# Supplementary material for: Influence of Vitamin D Status and Supplementation on Metabolomic Profiles of Older Adults
Source: Metabolites. 2023 Jan 23;13(2):166. doi: 10.3390/metabo13020166 (PMC9961282; doi:10.3390/metabo13020166)
Supplement: Supplementary file 1 [file metabolites-13-00166-s001.zip]

Archive with 1 entries (1 files):
- metabolites-2019323-supplementary.pdf
